# Supplementary material for: Taxonomic Reinstatement of the Endemic Chinese Species Iris thoroldii (Iridaceae) from I. potaninii and Reassessment of I. zhaoana
Source: Plants (Basel). 2023 Nov 16;12(22):3879. doi: 10.3390/plants12223879 (PMC10674449; doi:10.3390/plants12223879)
Supplement: Supplementary file 1 [file plants-12-03879-s001.zip]

Archive with 2 entries (2 files):
- Annex 1.pdf
- Table S1.xlsx
