# Supplementary material for: Taxonomic Reinstatement of the Endemic Chinese Species Iris thoroldii (Iridaceae) from I. potaninii and Reassessment of I. zhaoana
Source: Plants (Basel). 2023 Nov 16;12(22):3879. doi: 10.3390/plants12223879 (PMC10674449; doi:10.3390/plants12223879)
Supplement: Supplementary file 1 [file plants-12-03879-s001.zip › Table S1.xlsx]

## Sheet: Table S1
Iris thoroldii Baker																		Iris potaninii Maxim.
6	7	9	10	12	17	18	19	22	24	25	27	28	30	31	34	35		6	7	9	10	12	17	18	19	22	24	25	27	28	30	31	34	35
13	0.3	5.5	2.5	13	5.5	0.7	4	2.5	3	1.1	2.8	0.8	1.5	1.5	0.4	0.2		5	0.1	2.5	2	4.5	5.5	0.1	3.5	4	4	1.5	3.5	0.9	2.5	2	0.47	0.29
20	0.3	5.5	3	20	4	0.7	4.5	2.5	2.5	0.9	2.5	0.7	1.6	1.2	0.4	0.2		15	0.2	3	2.5	6	6	0.1	6	3.5	4.5	1.4	2.4	0.8	2	1.6	0.48	0.29
11	0.25	4	4	11	4.2	0.7	4.5	4	2.7	1	2.7	1	1.7	1.2	0.5	0.3		15.5	0.3	3	1	5.5	3.5	0.2	5	2.5	4	1.2	3	1.1	2	1.2	0.47	0.29
13	0.3	2.5	3	13	5		9	3.5	2.5	1.3	3	0.8	1.7	1.5	0.4	0.3		16	0.2	4.5	1.5	4.5	4	0.1	5.7	3	4	1.6	3	0.7	2.5	1.5	0.35	0.29
13.5	0.25	3.5	1.5	13.5	5.5		6.5	3.5	4.5	1.7	2	0.5	1.8	1.5	0.5	0.25		17.5	0.2	2	2	5	4.6	0.1	3	3	4	1.5	3	1.2	3	0.8	0.47	0.29
12	0.15	4	2.5	12	7.5		2.5	4	2.5	1.5	3.2	0.5	1.8	1.6	0.4	0.2		16.5	0.3	3	1.5	3	4.3	0.05	2.5	4	2.5	1.4	2.7	1	4	1.5	0.41	0.29
11	0.2	3.5	5.5	11	5.5		4.5	4.5	3	1.3	2.5	0.6	2	1.8	0.4	0.3		5	0.25	5	2	4	5.2	0	2.7	5.5	4	1.3	3	1.2	3.4	1.5	0.45	0.22
11	0.2	3.5	4	11	3.5		3	4.5	3.5	1.2	2.2	0.7	2	1.4	0.4	0.3		14.5	0.3	1.7	1.9	2.5	3		4	5	3	0.7	3	0.7	2.6	1.2	0.34	0.31
10.5	0.25	4	5	10.5	7		4.5	4	2.5	1	2	0.7	2	1.2	0.5	0.2		17	0.3	2	1	4.7	5.4		2	4	2	0.6	2.7	1	2	1.5	0.41	0.29
18.5	0.3	4	6	18.5	8.5		4.5	3	4	0.9	2.7	1	2	1.5	0.4	0.2		17.5	0.2	1	1.5	5	5.2		2.5	3	2	1	2.9	1	2.5	1.5	0.46	0.28
8.5	0.2	1.5	3	8.5	7.2		5	3.5	3	1		0.6	2.9	1				11	0.2	4	1		3.6		2	3.5	3.3	1.4	2.7	1	3.5	1.7	0.45	3
10.5	0.3	4.5		10.5	7.5		9.2	3		1		0.9	2.2	1.7				13.5	0.2	2.5	0.5		4.3		2.5	4.5	3.5	1.2	3.8	0.9	2.5	1.6	0.49	0.29
8	0.2	3.5		8	6.3		6.2	2.5		1		0.6	2.2	1.7				15	0.15	2.5			4		2.5	2.5	3.5	1.1	2.8	1.1	3	1.5	0.44	3
28	0.25	7		28	6		6.6	3.5		1.3		0.8	2.4	1.7				8.5	0.1	3			4.6		2	3.5	3.5	1.5		1.2	3.5	1.3	0.35	0.29
10.5	0.3	4		10.5	8.5		5.7	2.7		1		0.6	2.8	1.2				11.5	0.15	2			2.7		3.5	3	3.2	1		0.9	3	1.3	0.43	0.28
10	0.3	5		10	7			3.5		0.8		0.7	2.5	1.2				6.5	0.3	2			2.5		3.5	3	4.2				2.2	1.2	0.43	0.27
13	0.25	5		13	7			4		1		0.6	1.5	1.7				8.5	0.3	4.4			4		3	2					3	1.5	0.47	0.27
7	0.2	5		7	7			2.2		1.3		0.7	2.2	2				9.5	0.2	2.5			4		1.5	4					2.7	2	0.42	0.29
10.5	0.5	12		10.5	3.5			2.7		1.3		0.9	1.7	1.2				7.2	0.25	2.5			4.2		3.3	5					3	2	0.46	0.29
25	0.2	10		25	3			3.3		1.3		1.2	2.2	1.2				7.5	0.2	3			3.3		3	2					2.5		0.49	0.28
25	0.3	5		25	2.7			3.5		1.1		0.5	2.5	1.5				12.5	0.3	4			4.2		4.4	4.5					3
9	0.2	3.5		9	3.5			3.5		1.4		0.7	2.3	1.2				19.5	0.2	2.5					3	3					3
8	0.15	4		8	2.7			2.7		1.4		0.7	3	1.2				14	0.25	2					4	4.5					3
7	0.25	4		7	2.8			2.3		1.5		1.2	2.5	1.9				14	0.23	2.5						4					2.7
8.5	0.2	3.5		8.5	2.2			2.4		0.8		0.5	1.8	1.2				12	0.2	1						4.5					2.8
8	0.35	3.5		8	5.5			4		1.3		0.5	2.1	1.5				13	0.2	2											3.4
7	0.4	3.5		7	3.5			4.5		1.7		0.7	2.5	1.7				12	0.15	2.5											3
8.5	0.25	3.5		8.5	5			4		0.9		0.6						11.5	0.23	2.5
7.5	0.25	8.5		7.5	5			4.2		0.9		0.8						12	0.25	3
8.5	0.2	2.5		8.5	4			3		1.7		1.1						9	0.4	3.5
8	0.3	3		8	5.5			4		1		1						9	0.3	1.5
6.5	0.3	3		6.5	4			4		1		1.2						12	0.25	4
14	0.3	3.5		14	4.6			3		1.1		0.9						10.5	0.3	1.5
5.5	0.3	4		5.5	5.5			3		1.5		0.9						12.5	0.25	3
7	0.3	6		7	4			3.5		0.9		0.8						10.5	0.3	3
6.5	0.2	6.5		6.5	6			3.3		1		0.6						12	0.2	3.5
7.5	0.3	7		7.5	6.5			3		1.2		0.8						6.5	0.2	2
7	0.3	11		7	5.5			2.5		0.7		0.6						12.5	0.25	2.5
7.5	0.3			7.5	5.5			2.8		0.7		0.7						10	0.2	3.5
14	0.5			14	3.5			3		0.8		0.8						15.5	0.2	2.5
22	0.5			22	2.2			2.2		0.7		0.8						13.5	0.3	3
23	0.3			23	3			2.8		0.7		0.8						19.5	0.3	3.5
4.5	0.35			4.5	4			2.2		1		0.7						27	0.3	2.5
	0.2							2.5		1.2		0.5						27	0.4	1
	0.25							2.5		0.9		0.9						29	0.5	2.5
	0.15							2.5		0.8		1.2							0.4	3.5
	0.3							2.5		0.9		0.6							0.3	4
	0.2							3		1		0.8								4.4
	0.3							3		1		0.9								2.5
	0.45							3.5		0.9		0.7								3
	0.3							3		0.9		0.5								3.5
	0.35							4				0.9								3
								3				0.8								3.5
								3												2.5
								3												3
								3.5
								4
								4
								5
								5
								5.5
								3.3
								4.5
								2.5
								3
								2.5
								2.5
								3
								3
								3
								3.5
								5.5
								4
								3
